# Supplementary material for: Effects of volume-targeted pressure-controlled inverse ratio ventilation on functional residual capacity and dead space in obese patients undergoing robot-assisted laparoscopic radical prostatectomy
Source: BJA Open. 2022 Jul 20;3:100020. doi: 10.1016/j.bjao.2022.100020 (PMC10430846; doi:10.1016/j.bjao.2022.100020)
Supplement: Multimedia component 1 [file mmc1.xlsx]

## Sheet: all
		Age	hight	weight	BMI	ASA PS	VC	%VC	FEV1.0	FEV1.0%	Anesth time	ope time	in	out	balance	bleeding	Hr	I:E	RR	BAP	target VT	plarwau-totalPEEP	Total PEEP	FRC	PEEPi	Pplat	Pmean	PEEP	Cctat; Vtin/(Pplat-totalPEEP)	BP mean	HR	CI	SVV	AaDO2	FiO2	PO2	PCO2	EtCO2	SPO2	P/F	Oxygen index	VI[mL]	VE[mL]	VCO2[mL]	iVCO2[mL]	VA[mL]	VDresp[mL]	VDaw[mL]	VDalv[mL]
baseline	1	70	154	68.9	0.00290521	2	2.81	90	2.2	83	271	200	2000	600	1400	150	450	0.5	12	5	500	14	4	1270	0	18	10	4	37.0408	86	63	2.1	18	112.575	0.4	139	26.9	28	99	347.5	0.028777	518.571	472.714	12.1186	9.10714	344.857	127.857	84.7143	43.1429
	2	66	170	74.4	0.00257439	2	3.44	99	2.67	77	360	273	2700	1240	1460	650	590	0.5	12	5	450	9	5	2816	0	14	8	5	52.4222	77	53	2.4	10	62.2	0.4	186	29.6	30	100	465	0.0172043	471.8	422.7	11.881	8.622	293.6	129.1	92.4	36.7
	3	69	165	77	0.00282828	2	3.66	110	2.8	82	276	203	2170	700	1470	200	500	0.5	12	5	450	9	5	1765	0	14	8	5	50.5417	72	52	3.2	8	142.5	0.5	169	36	34	99	338	0.0236686	454.875	428.75	12.5925	9.11375	294.125	134.625	103.25	31.375
	4	54	171	73.2	0.00250333	1	3.4	92	2.66	78	250	181	1920	620	1300	200	420	0.5	12	5	475	10	5	2405	0	15	8	5	47.75	73	69	4	11	100.38	0.51	223	32.2	31	100	437.255	0.018296	477.5	433.25	11.5825	8.14625	297.5	135.75	96.75	39
	5	63	170	85.2	0.0029481	2	3.37	95	2.98	88	378	317	3200	1300	1900	1200	100	0.5	12	5	500	15	5	1125	0	20	10	5	33	77	67	3.3	12	205.505	0.51	115	34.5	33	99	225.49	0.0443478	495	482	15.6657	12.2357	362.143	119.857	81.8571	38
	6	56	165	71	0.0026079	2	3.4	95	2.9	82	383	295	2350	450	1900	300	150	0.5	12	5	500	11	6	1469	1	17	9	5	45.6182	88	66	2.1	9	155.875	0.5	155	36.5	35	100	310	0.0290323	501.8	466.3	15.423	11.935	356.4	109.9	71.6	38.3
	7	72	168	71	0.00251559	2	3.1	93	2.01	77	293	176	3100	325	2775	75	250	0.5	12	5	500	10	5	1698	1	15	8	4	48.8571	66	68	2.9	9	211.95	0.5	98.8	36.6	32	98	197.6	0.0404858	488.571	458.857	11.7557	7.89857	303.714	155.143	89.2857	65.8571
	8	66	157	81	0.00328614	2	3.29	103	2.48	79	388	303	3150	1500	1650	850	650	0.5	12	5	500	13	5	1328	1	18	9	4	39.989	72	63	2.5	10	187.75	0.5	123	36.6	34	96	246	0.0365854	519.857	496.286	16.2871	12.3729	363.286	133	47.8571	85.1429
	9	75	157	62	0.00251532	2	2.8	89	2	95	240	175	1750	350	1400	150	200	0.5	12	5	450	11	6	1640	1	17	9	5	41.8961	78	61	2.3	12	160.625	0.5	145	40.7	32	98	290	0.0310345	460.857	440.571	12.7957	9.11571	307.857	132.714	50.8571	81.8571
	10	67	171	80	0.00273588	1	3.5	101	2.88	83.5	444	371	2750	670	2080	400	270	0.5	12	5	500	13	5	1948	0	18	9	5	36.3932	72	77	2.2	13	197.375	0.5	117	33.7	33	98	234	0.0384615	473.111	453.556	14.44	11.5156	356.556	97	52.7778	44.2222
	11	65	164	77	0.00286288	2	3.97	118	3.47	87	365	256	2100	350	1750	200	150	0.5	12	5	500	10	5	1959	0	15	8	5	46.4167	81	60	1.9	6	114	0.5	200	34	36	98	400	0.02	464.167	441.333	15.8167	12.255	336.667	104.667	64.6667	40
	12	75	160	81	0.00316406	2	2.96	93	2.43	86	283	205	1670	430	1240	100	330	0.5	12	5	500	12	4	1026	0	16	9	4	39.5357	61	40	1.6	5	219.225	0.5	90.9	37.1	36	97	181.8	0.049505	474.429	436.714	13.6157	9.71571	303.857	132.857	96	36.8571
	13	63	159	61.6	0.00243661	1	3.26	99	2.86	92	328	263	1750	1100	650	100	1000	0.5	12	5	500	10	4	2556	0	14	8	4	46.5667	75	66	3.2	10	56.5	0.5	262	30.4	31	100	524	0.0152672	465.667	398.833	11.555	8.78333	275.833	123	100.5	22.5
	14	60	173	76	0.00253934	2	4	110	3.18	85.2	240	176	2070	374	1696	174	200	0.5	12	5	500	10	5	2129	0	15	8	5	49.35	68	60	1.7	9	96	0.5	213	38	37	100	426	0.0187793	493.5	466.833	15.4183	11.0467	327.333	139.5	94	45.5
	15	59	171	94	0.00321466	2	4	114	3.09	75	428	351	2520	1180	1340	1100	80	0.5	12	5	500	11	4	1676	0	15	8	4	42.3333	72	75	2.9	9	171.25	0.5	135	40.2	37	98	270	0.0296296	465.667	406.667	15.0133	11.15	298	108.667	63.3333	45.3333
	16	75	161	64	0.00246904	2	3.04	95	2.46	79	273	214	2130	400	1730	310	90	0.5	12	5	475	9	5	1843	0	14	8	5	50.7407	66	64	2.5	15	103.875	0.5	210	34.1	32	98	420	0.0190476	456.667	423.5	13.01	9.23333	291.333	132.167	93	39.1667
	17	71	165	83.2	0.00305601	2	2.6	79	2.1	82	430	339	2650	1291	1359	801	490	0.5	12	5	500	13	5	1880	0	18	9	5	34.0865	85	72	3.4	5	158	0.5	150	38.8	36	100	300	0.03	443.125	431.5	13.09	9.47125	283.375	148.125	122.375	25.875
	18	65	163	80	0.00301103	2	4.3	129	2.76	71	280	200	1750	400	1350	150	250	0.5	12	5	500	8	6	2435	1	14	8	5	59.125	56	68	2.9	7	172.875	0.5	134	39.7	35	99	268	0.0298507	473	431.429	13.9671	9.87286	298.714	132.714	89.1429	43.5714
	19	73	166.7	76.9	0.00276729	2	3.28	99	246	73	323	240	2250	400	1850	200	200	0.5	12	5	500	8	6	1914	1	14	8	5	57.8036	94	67	2.1	5	144.875	0.5	167	35.7	34	99	334	0.0239521	462.429	428.857	13.7586	10.0071	299	129.857	93.8571	36
	20	59	168.4	72.2	0.00254597	2	3.3	93	2.67	79	369	306	2700	559	2141	359	200	0.5	12	5	525	12	5	2047	0	17	8	5	38.7381	79	87	3	9	114.25	0.5	197	36.2	36	98	394	0.0203046	464.857	434.143	15.0057	11.63	323.429	110.714	78	32.7143
		66.15	164.955	75.48	0.00277435	1.85	3.374	99.8	14.83	81.685	330.1	252.2	2334	711.95	1622.05	383.45	328.5	0.5	12	5	491.25	10.9	5	1846.45	0.3	15.9	8.5	4.7	44.9102	74.9	64.9	2.61	9.6	144.379	0.491	161.485	35.375	33.6	98.7	330.432	0.0282115	476.272	442.74	13.7396	10.1614	315.879	126.861	83.3112	43.5558
		6.23117	5.36847	7.78618	0.000263864	0.357071	0.43237	11.2276	53.0354	5.92244	64.4592	62.3808	475.672	384.897	425.111	335.731	225.572	0	0	0	19.8037	1.92094	0.632456	463.04	0.458258	1.78606	0.67082	0.458258	7.21007	9.02164	9.57549	0.61636	3.2619	46.8767	0.0304795	44.3104	3.49627	2.41661	1.1	92.4907	0.00944775	20.0711	24.1555	1.52568	1.4295	27.3591	14.2548	18.9618	15.7851
		54	157	61.6	0.00243661	1	2.6	79	2	71	240	175	1670	325	650	75	80	0.5	12	5	450	8	4	1026	0	14	8	4	33	56	40	1.6	5	56.5	0.4	90.9	29.6	30	96	181.8	0.0152672	443.125	398.833	11.555	7.89857	275.833	97	47.8571	22.5
		62.25	160.75	71	0.0025334	2	3.085	93	2.4525	77.75	275.25	200	1980	400	1356.75	150	187.5	0.5	12	5	493.75	9.75	5	1597.25	0	14	8	4	39.3363	71	60.75	2.1	7.75	110.4	0.5	131.25	33.925	32	98	262.5	0.0197619	463.732	428.83	12.474	9.1121	296.656	117.571	69.8667	36.525
		66	165	76.45	0.00275159	2	3.335	97	2.715	82	325.5	248	2210	579.5	1560	200	250	0.5	12	5	500	10.5	5	1861.5	0	15	8	5	46.0174	74	66	2.5	9	150.375	0.5	152.5	36.1	34	99	322	0.0289046	472.4	435.429	13.6871	9.79429	303.786	131.012	89.2143	39.0833
		72	170	81	0.00301103	2	3.66	110	2.98	86	383	306	2700	1180	1900	650	490	0.5	12	5	500	12	5	2129	1	17	9	5	50.5417	79	69	3.2	11	187.75	0.5	200	38	36	100	420	0.0365854	488.571	458.857	15.4183	11.63	336.667	134.625	96	45.3333
		75	173	94	0.00328614	2	4.3	129	246	95	444	371	3200	1500	2775	1200	1000	0.5	12	5	525	15	6	2816	1	20	10	5	59.125	94	87	4	15	219.225	0.51	262	40.7	37	100	524	0.049505	519.857	496.286	16.2871	12.3729	363.286	155.143	122.375	85.1429
control	1																	0.5	12	5	450	25	5	840	0	30	13	5	18.18	102	61	2.3	12	104.955	0.41	145	33.9	31	100	353.659	0.0367586	454.5	438.25	14.3512	10.9888	329.125	109.125	60	49.125
	2																	0.5	12	5	450	21	6	2050	1	27	12	5	22.3537	107	58	2.9	8	57.7	0.4	185	34	33	100	462.5	0.0259459	469.429	442.857	15.6457	12.0743	325.714	117.143	75.1429	42
	3																	0.5	12	5	450	18	6	1194	1	24	11	5	24.5889	116	56	4	8	147.625	0.5	159	39.9	39	99	318	0.0345912	442.6	437.8	16.325	12.072	317.6	120.2	76.8	43.4
	4																	0.5	12	5	475	20	5	1734	0	25	11	5	23.3188	92	61	4	12	115	0.5	199	34	33	100	398	0.0276382	466.375	464.875	15.3988	11.4962	338.25	126.625	79.875	46.75
	5																	0.5	12	5	375	23	6	623	1	29	13	5	16.372	97	59	3.2	9	198.505	0.51	113	41.7	40	99	221.569	0.0586726	376.556	374.333	14.6233	10.9189	262.889	111.444	79.8889	31.5556
	6																	0.5	12	5	500	22	6	1050	1	28	13	5	21.9773	116	55	2.6	11	98.875	0.5	209	38.9	35	100	418	0.0311005	483.5	479.5	18.0483	14.395	375.167	104.333	58.5	45.8333
	7																	0.5	12	5	500	18	5	1305	1	23	11	4	26.2431	98	62	2.6	8	170.625	0.5	139	37.5	34	100	278	0.0395683	472.375	466.75	14.3788	10.5725	334.375	132.375	57.375	75
	8																	0.5	12	5	450	25	5	1157	1	30	13	4	18.4286	107	62	3.1	7	160.875	0.5	144	41.3	40	99	288	0.0451389	460.714	450.714	17.4457	13.3714	339.143	111.571	51.5714	60
	9																	0.5	12	5	425	21	6	1030	2	27	12	4	20.5079	88	55	2.2	10	200.875	0.5	101	43.7	37	98	202	0.0594059	430.667	414	13.17	9.96333	303.667	110.333	37.3333	73
	10																	0.5	12	5	425	25	5	566	0	30	13	5	15.68	90	75	3	6	291.725	0.6	83.7	41.9	38	96	139.5	0.09319	392	378.75	15.05	11.645	286.625	92.125	44	48.125
	11																	0.5	12	5	500	18	5	1238	0	23	11	5	25.2056	100	65	1.9	5	127.875	0.5	182	37.3	37	100	364	0.0302198	453.7	441.2	17.106	13.726	344.6	96.6	58.5	38.1
	12																	0.5	12	5	500	21	5	846	0	26	12	5	21.9048	99	47	1.9	4	210.975	0.5	93.4	41.7	40	98	186.8	0.0642398	460	445.8	15.18	11.096	309.8	136	97.4	38.6
	13																	0.5	12	5	500	18	5	2160	0	23	11	5	24.8056	118	69	2.8	6	50.5	0.5	264	33.6	33	100	528	0.0208333	446.5	432	15.31	11.9133	319.5	112.5	80.3333	32.1667
	14																	0.5	12	5	475	19	5	924	0	24	11	5	22.4825	77	53	1.8	16	91.625	0.5	212	42.3	39	100	424	0.0259434	427.167	419.833	17.515	13.4	313.833	106	56.3333	49.6667
	15																	0.5	12	5	500	19	6	1115	0	25	11	6	23.7211	81	80	4	7	162	0.5	136	46.8	42	98	272	0.0404412	450.7	446.1	19.901	15.657	346	100.1	48.2	51.9
	16																	0.5	12	5	475	21	5	890	0	26	11	5	21.7798	87	67	2.7	9	117.875	0.5	190	38.9	36	100	380	0.0289474	457.375	449.125	17.6975	13.4088	339.5	109.625	50	59.625
	17																	0.5	12	5	500	21	5	1226	0	26	11	5	20.9444	101	69	2.7	4	135.375	0.5	167	43.3	41	100	334	0.0329341	439.833	437.333	18.2383	13.5633	316.5	120.833	75.3333	45.5
	18																	0.5	12	5	500	18	5	1722	0	23	11	5	25.2963	91	77	3.4	5	188	0.5	109	47.6	41	99	218	0.0504587	455.333	434	17.955	13.4317	321.5	112.5	55.6667	56.8333
	19																	0.5	12	5	500	21	5	1141	0	26	12	5	21.4074	115	79	3.4	6	133.5	0.5	170	42.4	37	100	340	0.0352941	449.556	426.333	16.3022	12.3422	311.556	114.778	70.2222	44.5556
	20																	0.5	12	5	475	22	5	1413	0	27	12	5	18.6869	92	78	2.8	7	98.25	0.5	210	38.6	36	99	420	0.0285714	411.111	407.667	15.6656	12.2833	307.667	100	67.8889	32.1111
																		0.5	12	5	471.25	20.8	5.3	1211.2	0.4	26.1	11.75	4.9	21.6942	98.7	64.4	2.865	8	143.137	0.496	160.555	39.965	37.1	99.25	327.301	0.0404947	445	434.361	16.2654	12.416	322.15	112.211	64.0182	48.1924
																		0	0	0	33.7963	2.31517	0.458258	417.362	0.583095	2.34307	0.829156	0.43589	2.9206	11.5243	9.34559	0.655191	2.96648	55.8215	0.0373363	45.9027	3.9924	3.09677	1.04283	98.9212	0.0169234	25.9197	25.5252	1.6344	1.39171	23.0897	10.9859	14.6917	11.7711
																		0.5	12	5	375	18	5	566	0	23	11	4	15.68	77	47	1.8	4	50.5	0.4	83.7	33.6	31	96	139.5	0.0208333	376.556	374.333	13.17	9.96333	262.889	92.125	37.3333	31.5556
																		0.5	12	5	450	18.25	5	898.5	0	24	11	5	19.1421	90.25	56.5	2.375	6	100.395	0.5	118.75	37.35	34.25	99	234.176	0.0286654	432.958	421.458	15.0825	11.1961	310.239	104.75	52.5952	39.45
																		0.5	12	5	475	21	5	1149	0	26	11.5	5	21.941	98.5	62	2.8	7.5	134.438	0.5	163	40.6	37	100	337	0.0349427	452.2	438.025	15.9839	12.1788	320.5	111.508	59.25	46.2917
																		0.5	12	5	500	22	6	1386	1	27.75	12.75	5	24.3719	107	73.5	3.35	9.75	183.656	0.5	196.75	42.375	40	100	413	0.0491288	460.536	448.369	17.6519	13.4259	338.92	119.436	76.4333	55.6
																		0.5	12	5	500	25	6	2160	2	30	13	6	26.2431	118	80	4	16	291.725	0.6	264	47.6	42	100	528	0.09319	483.5	479.5	19.901	15.657	375.167	136	97.4	75
I:E2	1																	2	12	0	450	26	2	764	2	28	18	0	18.9658	102	58	2.3	21	122.71	0.42	140	29.4	29	100	333.333	0.054	493.111	487.333	16.0767	13.1089	391	96.3333	42.7778	53.5556
	2																	2	12	0	450	25	1	2070	1	26	16	0	19.22	98	56	3.3	18	62.7	0.4	182	32.4	32	100	455	0.0351648	480.5	463	17.0717	13.725	365.167	97.8333	51	46.8333
	3																	2	12	0	450	18	2	1298	2	20	14	0	24.6736	90	56	3.9	13	160.125	0.5	150	37.1	37	99	300	0.0466667	444.125	440.25	16.9663	12.785	326	114.25	67	47.25
	4																	2	12	0	475	20	1	1788	1	21	14	0	23.4722	83	59	3.6	17	83.255	0.51	239	33.1	33	100	468.627	0.0298745	469.444	482.444	17.0689	13.0144	369.667	112.778	57.6667	55.1111
	5																	2	12	0	375	25	1	631	1	26	17	0	15.125	83	59	2.4	17	197.51	0.52	121	41.8	40	100	232.692	0.0730579	378.125	390.375	18.2825	14.0975	296.375	94	54.75	39.25
	6																	2	12	0	500	22	3	960	3	25	17	0	22.1364	111	55	2.6	16	119.13	0.51	199	36.4	35	100	390.196	0.0435678	487	506.222	20.0267	16.2389	403.333	102.889	52.2222	50.6667
	7																	2	12	0	500	18	2	1491	2	20	13	0	26.2056	86	61	2.3	13	189.125	0.5	123	35.5	32	100	246	0.0528455	471.7	490.8	16.653	12.515	367.9	122.9	52.8	70.1
	8																	2	12	0	450	20	6	1656	6	26	18	0	21.9357	94	61	2.9	9	156.75	0.5	148	41.4	39	98	296	0.0608108	438.714	445.429	19.1043	14.5029	352.429	93	47.7143	45.2857
	9																	2	12	0	425	21	3	1192	3	24	16	0	21.545	76	58	2.1	14	192.125	0.5	114	40.3	35	98	228	0.0701754	452.444	456.111	15.8367	12.3978	341.444	114.667	32.6667	82
	10																	2	12	0	425	29	0	664	0	29	18	0	13.1448	77	75	3.6	8	299.475	0.6	75.7	42.1	39	95	126.167	0.142668	381.2	380.8	16.978	13.556	297.4	83.4	39.6	43.8
	11																	2	12	0	500	18	2	1245	2	20	13	0	24.6905	94	58	1.8	6	137.375	0.5	166	42.5	37	100	332	0.0391566	444.429	449.714	18.8871	15.3586	359.714	90	44.8571	45.1429
	12																	2	12	0	500	21	2	959	2	23	15	0	21.6726	85	43	1.5	8	231.825	0.5	74.8	39.9	37	96	149.6	0.100267	455.125	439.5	16.8175	12.6987	323	116.5	76.625	39.875
	13																	2	12	0	500	18	0	2590	0	18	11	0	23.6605	113	71	3.1	8	59.625	0.5	256	32.7	35	100	512	0.0214844	425.889	431.556	16.4667	12.81	322	109.556	71.2222	38.3333
	14																	2	12	0	475	20	1	1480	1	21	13	0	21.3333	73	55	1.6	19	91.375	0.5	214	40.9	40	100	428	0.0303738	426.667	430	18.4033	14.1183	327.5	102.5	50	52.5
	15																	2	12	0	500	21	1	1521	1	22	14	0	20.5714	85	79	3.7	9	169.25	0.5	134	42.6	42	98	268	0.0522388	432	436	21.1929	16.7829	346	90	35	55
	16																	2	12	0	475	21	1	1605	1	22	13	0	21.9107	93	65	2.6	13	137	0.5	172	38	36	100	344	0.0377907	460.125	472	19.76	15.0138	357.625	114.375	38.875	75.5
	17																	2	12	0	500	21	1	1715	1	22	14	0	19.6726	94	71	2.9	6	157.375	0.5	147	41.7	42	100	294	0.047619	413.125	417.25	18.5775	13.955	307.375	109.875	66.75	43.125
	18																	2	12	0	500	19	1	1718	1	20	12	0	24.0827	75	75	3.9	9	200.175	0.5	97.7	46.9	37	99	195.4	0.0614125	457.571	441.429	19.1029	14.81	332.429	109	64.1429	44.8571
	19																	2	12	0	500	22	1	1401	1	23	15	0	20.3571	100	72	2.7	8	167.25	0.5	138	41	35	99	276	0.0543478	447.857	441.571	17.6543	13.6814	337.571	104	57.5714	46.4286
	20																	2	12	0	475	21	1	1839	1	22	13	0	19.2487	87	76	3.4	9	86.625	0.5	221	39.1	37	99	442	0.0294118	404.222	416.444	18.0733	14.4567	328.222	88.2222	48.3333	39.8889
																		2	12	0	471.25	21.3	1.6	1429.35	1.6	22.9	14.7	0	21.1812	89.95	63.15	2.81	12.05	151.039	0.498	155.61	38.74	36.45	99.05	315.851	0.0541467	443.169	445.911	17.95	13.9813	342.608	103.304	52.5787	50.7252
																		0	0	0	33.7963	2.86531	1.28062	476.004	1.28062	2.87924	2.05183	0	3.07455	10.9246	9.12839	0.727942	4.53294	58.1766	0.0366879	49.5577	4.24693	3.29355	1.39553	104.689	0.0269966	31.0384	31.2068	1.39746	1.18878	27.9368	10.9185	11.8158	11.7961
																		2	12	0	375	18	0	631	0	18	11	0	13.1448	73	43	1.5	6	59.625	0.4	74.8	29.4	29	95	126.167	0.0214844	378.125	380.8	15.8367	12.3978	296.375	83.4	32.6667	38.3333
																		2	12	0	450	19.25	1	1018	1	20.25	13	0	19.3547	83	56.5	2.3	8	98.3137	0.5	121.5	35.725	35	98.25	236.019	0.0358213	426.083	430.389	16.8547	12.8611	323.75	93.25	43.2976	43.2938
																		2	12	0	475	21	1	1485.5	1	22	14	0	21.6088	88.5	60	2.8	11	157.062	0.5	147.5	40.1	37	100	298	0.0499289	446.143	441.5	17.8638	13.84	339.508	103.444	51.6111	46.631
																		2	12	0	500	22	2	1717.25	2	25.75	16.75	0	23.6134	97	71.75	3.55	16.75	191.375	0.5	194.75	41.775	39	100	418.549	0.0612621	467.115	469.75	19.0489	14.7332	363.804	113.882	62.5238	54.6389
																		2	12	0	500	29	6	2590	6	29	18	0	26.2056	113	79	3.9	21	299.475	0.6	256	46.9	42	100	512	0.142668	493.111	506.222	21.1929	16.7829	403.333	122.9	76.625	82
I:E3	1																	3	12	0	450	27	2	805	2	29	21	0	17.7672	101	57	2.4	19	127.21	0.42	134	30.6	29	100	319.048	0.0658209	479.714	469.286	15.64	12.8171	377.571	91.7143	41.2857	50.4286
	2																	3	12	0	450	23	2	2400	2	25	18	0	20.2754	104	54	3.3	13	67.95	0.4	178	31.4	32	100	445	0.0404494	466.333	460.333	16.4933	13.1967	362.667	97.6667	58.5	39.1667
	3																	3	12	0	450	18	3	1510	3	21	15	0	25.1667	77	50	2.9	13	150.375	0.5	161	36.1	35	99	322	0.0465839	453	462.429	17.3743	13.06	343.571	118.857	66.5714	52.2857
	4																	3	12	0	475	20	2	1873	2	22	17	0	24.1	89	59	3.5	17	99.26	0.52	229	34	31	100	440.385	0.0386026	482	492.286	17.1243	12.8829	370.286	122	57.7143	64.2857
	5																	3	12	0	375	25	1	680	1	26	19	0	15.145	82	58	2	11	197.385	0.52	121	41.9	43	100	232.692	0.0816529	378.625	386.625	18.1925	14.0012	292.25	94.375	54.125	40.25
	6																	3	12	0	500	22	3	1177	3	25	19	0	22	107	57	2.6	16	123.005	0.51	195	36.5	34	100	382.353	0.0496923	484	502.667	19.5822	15.6189	394	108.667	58.8889	49.7778
	7																	3	12	0	500	19	3	1670	3	22	16	0	25.1645	81	62	2.3	13	178.625	0.5	133	35.9	31	100	266	0.0601504	478.125	499.875	15.675	12.0037	384.375	115.5	56.375	59.125
	8																	3	12	0	450	17	8	1675	8	25	19	0	25.5294	91	58	1.9	10	156.375	0.5	150	40.1	39	98	300	0.0633333	434	438.571	19.0786	14.9086	347.429	91.1429	47	44.1429
	9																	3	12	0	425	20	5	1306	5	25	19	0	21.625	73	62	2.2	13	202.25	0.5	104	40.2	33	98	208	0.0913462	432.5	436	14.69	11.815	337.5	98.5	38.75	59.75
	10																	3	12	0	425	29	0	750	0	29	21	0	13.249	73	70	3.5	10	300	0.6	76.8	40.8	40	93	128	0.164062	384.222	385.222	17.0578	13.1478	293.111	92.1111	51.5556	40.5556
	11																	3	12	0	500	17	3	1338	3	20	15	0	26.2176	88	57	1.8	7	163.375	0.5	147	36.9	36	99	294	0.0510204	445.7	448.9	18.835	15.106	355.3	93.6	39.8	53.8
	12																	3	12	0	500	22	2	922	2	24	17	0	20.4221	86	41	1.4	10	205.75	0.5	101	39.8	38	96	202	0.0841584	449.286	433	17.2014	13.1014	321.714	111.286	70	41.2857
	13																	3	12	0	500	16	2	2591	2	18	13	0	26.9196	110	61	2.7	13	66.375	0.5	249	32.9	34	100	498	0.0261044	430.714	436.429	17.2029	13.2057	324.714	111.714	65.5714	46.1429
	14																	3	12	0	475	21	1	1570	1	22	15	0	20.1607	73	58	1.7	18	87.25	0.5	218	41	39	100	436	0.0344037	423.375	425	18.0325	13.7975	323.75	101.25	46	55.25
	15																	3	12	0	500	18	4	1771	3	22	11	1	24.321	82	77	3.4	9	152.375	0.5	150	43.3	41	99	300	0.0366667	437.778	442.222	21.2344	16.7067	351.222	91	38	53
	16																	3	12	0	475	19	3	1635	3	22	16	0	23.5263	85	65	2.1	13	145	0.5	163	38.8	36	99	326	0.0490798	447	462.625	19.6937	14.7025	352.75	109.875	48.875	61
	17																	3	12	0	500	22	1	1675	1	23	16	0	18.858	93	62	2.5	9	160.375	0.5	144	41.7	42	100	288	0.0555556	414.875	421.125	18.5813	13.6963	306.875	114.25	66.25	48
	18																	3	12	0	500	17	3	1874	3	20	15	0	27.3971	69	70	3.7	10	198.5	0.5	103	44	39	98	206	0.0728155	465.75	473.375	20.745	15.9975	361.875	111.5	56.125	55.375
	19																	3	12	0	500	19	3	1350	3	22	16	0	23.3355	104	74	2.3	10	170.5	0.5	136	40	38	100	272	0.0588235	443.375	439.375	17.7675	13.3725	333.625	105.75	58	47.75
	20																	3	12	0	475	21	2	1776	2	23	16	0	19.5979	84	71	3.1	10	87.375	0.5	221	38.5	38	98	442	0.0361991	411.556	419.889	18.0522	14.4333	327.667	92.2222	57	35.2222
																		3	12	0	471.25	20.6	2.65	1517.4	2.6	23.25	16.7	0.05	22.0389	87.6	61.15	2.565	12.2	151.965	0.4985	155.69	38.22	36.4	98.85	315.374	0.0603261	442.096	446.762	17.9127	13.8786	343.113	103.649	53.8194	49.8297
																		0	0	0	33.7963	3.35261	1.65151	488.822	1.62481	2.73633	2.45153	0.217945	3.76574	11.9683	8.22967	0.658236	3.15595	54.7099	0.0369154	45.7546	3.72862	3.83927	1.71099	96.2582	0.0294394	29.2623	31.4094	1.62835	1.26489	27.5772	10.1287	9.45401	7.88153
																		3	12	0	375	16	0	680	0	18	11	0	13.249	69	41	1.4	7	66.375	0.4	76.8	30.6	29	93	128	0.0261044	378.625	385.222	14.69	11.815	292.25	91	38	35.2222
																		3	12	0	450	18	2	1209.25	2	22	15	0	19.7386	78	57	2.025	10	105.196	0.5	124	35.95	33.25	98	241.019	0.0390643	425.21	427	17.0744	13.0704	323.991	92.5667	46.25	42
																		3	12	0	475	20	2.5	1602.5	2.5	22.5	16	0	22.6678	85.5	60	2.45	12	154.375	0.5	148.5	39.3	37	99.5	300	0.053288	444.538	440.799	17.9	13.5344	345.5	103.5	56.25	50.1032
																		3	12	0	500	22	3	1774.75	3	25	19	0	25.1661	99	68.75	3.25	13	192.695	0.5	190.75	40.95	39	100	422.588	0.0710669	466.188	467.621	19.0177	14.8571	362.469	111.661	58.7917	55.3438
																		3	12	0	500	29	8	2591	8	29	21	1	27.3971	110	77	3.7	19	300	0.6	249	44	43	100	498	0.164062	484	502.667	21.2344	16.7067	394	122	70	64.2857
I:E4	1																	4	12	0	450	27	3	963	3	30	24	0	17.6138	92	58	2	23	100.705	0.41	156	28.5	28	100	380.488	0.0630769	475.571	474.143	15.0786	12.15	377.286	96.8571	37.2857	59.5714
	2																	4	12	0	450	21	4	2240	3	25	20	1	21.9471	104	53	3.4	13	64.95	0.4	182	30.6	30	100	455	0.043956	460.889	457.444	16.5578	13.28	362.111	95.3333	47.1111	48.2222
	3																	4	12	0	450	17	5	1629	4	22	17	1	26.4	77	57	3.4	15	134.625	0.5	180	33.5	35	99	360	0.0472222	448.8	458.1	16.941	12.422	333.5	124.6	76.8	47.8
	4																	4	12	0	475	21	3	1985	3	24	20	0	22.9583	81	58	3.2	16	53.755	0.51	268	33.5	31	100	525.49	0.0380597	482.125	493.75	17.0013	12.945	380.25	113.5	56.5	57
	5																	4	12	0	375	25	2	800	2	27	21	0	15.37	80	61	1.7	12	187.26	0.52	131	42	41	100	251.923	0.0833588	384.25	387.625	17.9113	14.0087	297.375	90.25	46.625	43.625
	6																	4	12	0	500	22	5	1319	4	27	21	1	21.0714	104	59	2.6	17	115.005	0.51	206	34.1	33	100	403.922	0.0519903	463.571	491.143	18.5529	14.87	386.857	104.286	62.4286	41.8571
	7																	4	12	0	500	18	6	1807	5	24	19	1	26.2639	82	59	2.2	12	172.75	0.5	142	33.4	30	100	284	0.0669014	472.75	495	15.2688	11.6963	379.125	115.875	51.625	64.25
	8																	4	12	0	450	15	10	1752	9	25	20	1	28.2571	92	58	1.9	9	140.125	0.5	165	41.1	38	97	330	0.0606061	423.857	429.571	19.4443	15.6086	343	86.5714	33.7143	52.8571
	9																	4	12	0	425	16	9	1394	8	25	20	1	26.1016	74	60	2	13	192.875	0.5	113	40.5	33	98	226	0.0884956	417.625	419.375	14.4925	11.425	322.75	96.625	32	64.625
	10																	4	12	0	425	28	0	724	0	28	22	0	14.2143	79	66	3.3	9	288.3	0.6	91	38.8	38	95	151.667	0.145055	398	392.889	17.9956	15.0822	323.111	69.7778	33.6667	36.1111
	11																	4	12	0	500	15	6	1471	5	21	16	1	29.4476	86	55	1.7	7	159.125	0.5	154	34.7	34	99	308	0.0519481	441.714	451.429	17.3443	13.6657	352	99.4286	57	42.4286
	12																	4	12	0	500	22	3	978	3	25	20	0	20.447	94	44	1.5	9	195.875	0.5	113	38.1	38	96	226	0.0884956	449.833	439.833	16.8567	12.625	318.833	121	72.8333	48.1667
	13																	4	12	0	500	16	3	2887	2	19	14	1	26.7768	114	64	2.1	10	50.75	0.5	264	33.4	35	99	528	0.0265152	428.429	433.714	16.4071	12.6571	322.286	111.429	76.1429	35.2857
	14																	4	12	0	475	19	3	1763	3	22	17	0	23.1667	68	60	1.7	16	85	0.5	220	41.2	38	100	440	0.0386364	440.167	435	19.5433	15.49	338.667	96.3333	29	67.3333
	15																	4	12	0	500	19	6	1955	5	25	19	1	22.8538	84	73	3	12	139.375	0.5	167	40.1	37	99	334	0.0568862	434.222	434.556	19.5911	15.4767	344.444	90.1111	41.2222	48.8889
	16																	4	12	0	475	17	5	1788	4	22	17	1	27.2549	76	67	2	16	153.125	0.5	157	37.1	37	99	314	0.0541401	463.333	468.778	19.5867	15.1578	360.111	108.667	45.1111	63.5556
	17																	4	12	0	500	22	2	1898	2	24	18	0	18.5909	83	56	1.5	8	165.5	0.5	141	40	40	100	282	0.0638298	409	418.375	17.8263	13.1888	304.375	114	64.5	49.5
	18																	4	12	0	500	17	5	1955	5	22	17	0	26.6144	68	77	3.1	10	194.875	0.5	109	42.1	37	98	218	0.0779817	452.444	452.111	19.0333	14.4656	342.778	109.333	60.8889	48.4444
	19																	4	12	0	500	19	4	1474	4	23	18	0	23.2556	84	77	2.1	13	149.625	0.5	155	41.5	35	99	310	0.0580645	441.857	434.429	18.1229	13.96	325.429	109	62.4286	46.5714
	20																	4	12	0	475	21	3	2002	3	24	17	0	19.744	85	73	3	9	88.875	0.5	221	37.3	37	98	442	0.0384615	414.625	423.625	17.7975	14.1437	329.125	94.5	56.875	37.625
																		4	12	0	471.25	19.85	4.35	1639.2	3.85	24.2	18.85	0.5	22.9175	85.35	61.75	2.37	12.45	141.624	0.4975	166.75	37.075	35.25	98.8	338.524	0.062184	440.153	444.544	17.5676	13.7159	342.171	102.374	52.1879	50.1859
																		0	0	0	33.7963	3.66436	2.28637	508.359	1.98179	2.502	2.2644	0.5	4.19678	11.5684	8.14171	0.660379	3.78781	56.7139	0.0377988	47.6213	3.9896	3.43329	1.4	100.698	0.0253223	25.8739	29.4766	1.48352	1.28116	25.0215	12.9026	14.4665	9.49495
																		4	12	0	375	15	0	724	0	19	14	0	14.2143	68	44	1.5	7	50.75	0.4	91	28.5	28	95	151.667	0.0265152	384.25	387.625	14.4925	11.425	297.375	69.7778	29	35.2857
																		4	12	0	450	17	3	1337.75	3	22	17	0	19.9198	77.5	57.25	1.75	9	91.8325	0.5	133.5	33.5	33	98	259.442	0.0447726	419.183	425.112	16.6325	12.633	322.84	94.7083	38.2698	42.7277
																		4	12	0	475	19	4	1757.5	3.5	24	19	0.5	23.0625	83.5	59.5	2.1	12	144.875	0.5	156.5	37.7	36	99	322	0.0574754	441.786	437.417	17.8119	13.8129	340.722	101.857	54.0625	48.3333
																		4	12	0	500	22	5.75	1955	5	25	20	1	26.5608	92	66.75	3.075	15.75	183.632	0.5	200	40.95	38	100	430.98	0.0752116	462.722	466.108	18.9132	15.0292	361.611	112.982	62.4286	58.9286
																		4	12	0	500	28	10	2887	9	30	24	1	29.4476	114	77	3.4	23	288.3	0.6	268	42.1	41	100	528	0.145055	482.125	495	19.5911	15.6086	386.857	124.6	76.8	67.3333
[truncated: 7 more columns]
